# Supplementary material for: Overlapping community detection based on bridging structural features and fuzzy C-means
Source: PLoS One. 2025 Aug 26;20(8):e0328825. doi: 10.1371/journal.pone.0328825 (PMC12380298; doi:10.1371/journal.pone.0328825)
Supplement: S1 File — (CSV) [file pone.0328825.s001.csv]

source	target
2	1
3	1
4	1
5	1
6	1
7	1
8	1
9	1
11	1
12	1
13	1
14	1
18	1
20	1
22	1
32	1
3	2
4	2
8	2
14	2
18	2
20	2
22	2
31	2
4	3
8	3
9	3
10	3
14	3
28	3
29	3
33	3
8	4
13	4
14	4
7	5
11	5
7	6
11	6
17	6
17	7
31	9
33	9
34	9
34	10
34	14
33	15
34	15
33	16
34	16
33	19
34	19
34	20
33	21
34	21
33	23
34	23
26	24
28	24
30	24
33	24
34	24
26	25
28	25
32	25
32	26
30	27
34	27
34	28
32	29
34	29
33	30
34	30
33	31
34	31
33	32
34	32
34	33
