# Supplementary material for: Overlapping community detection based on bridging structural features and fuzzy C-means
Source: PLoS One. 2025 Aug 26;20(8):e0328825. doi: 10.1371/journal.pone.0328825 (PMC12380298; doi:10.1371/journal.pone.0328825)
Supplement: S2 File — (CSV) [file pone.0328825.s002.csv]

1	1
2	1
3	1
4	1
5	1
6	1
7	1
8	1
9	0
10	0
11	1
12	1
13	1
14	1
15	0
16	0
17	1
18	1
19	0
20	1
21	0
22	1
23	0
24	0
25	0
26	0
27	0
28	0
29	0
30	0
31	0
32	0
33	0
34	0
