# Supplementary material for: Overlapping community detection based on bridging structural features and fuzzy C-means
Source: PLoS One. 2025 Aug 26;20(8):e0328825. doi: 10.1371/journal.pone.0328825 (PMC12380298; doi:10.1371/journal.pone.0328825)
Supplement: S4 File — (CSV) [file pone.0328825.s004.csv]

degree	degreeCen	BC
16	0.48	10.0
9	0.27	2.1092117465224107
10	0.3	3.9543122102009267
6	0.18	1.2449149922720246
3	0.09	1.012982998454405
4	0.12	1.6166924265842348
4	0.12	1.6166924265842346
4	0.12	1.0
5	0.15	2.150139103554869
2	0.06	1.017434312210201
3	0.09	1.012982998454405
1	0.03	1.0
2	0.06	1.0
5	0.15	1.943183925811437
2	0.06	1.0
2	0.06	1.0
2	0.06	1.0
2	0.06	1.0
2	0.06	1.0
3	0.09	1.6678516228748068
2	0.06	1.0
2	0.06	1.0
2	0.06	1.0
5	0.15	1.3622256568778979
3	0.09	1.0454404945904172
3	0.09	1.0789799072642967
2	0.06	1.0
4	0.12	1.459289026275116
3	0.09	1.0369088098918082
4	0.12	1.0600927357032457
4	0.12	1.2963833075734155
6	0.18	3.843647604327665
12	0.36	3.987017001545595
17	0.52	7.253323029366304
